# Supplementary material for: The Impact of Depression and Leisure Activities on E-Health Literacy Among Older Adults: A Cross-Cultural Study in the EU and Japan
Source: Int J Environ Res Public Health. 2025 Mar 10;22(3):403. doi: 10.3390/ijerph22030403 (PMC11941757; doi:10.3390/ijerph22030403)
Supplement: Supplementary file 1 [file ijerph-22-00403-s001.zip]

Archive with 1 entries (1 files):
- ijerph-3466064-supplementary.pdf
